# Supplementary material for: Epidemiology, Risk Factors, and Prophylaxis Use for Pneumocystis jirovecii Pneumonia in the Non-HIV Population: A Retrospective Study in Québec, Canada
Source: Open Forum Infect Dis. 2023 Dec 18;11(1):ofad639. doi: 10.1093/ofid/ofad639 (PMC10810061; doi:10.1093/ofid/ofad639)
Supplement: ofad639_Supplementary_Data [file ofad639_supplementary_data.zip]

Archive with 3 entries (3 files):
- Supplemental Table 2.docx
- Supplemental Table 3.docx
- Supplemental Table 1.docx
